# Supplementary material for: Instrumented Balance Error Scoring System in Children and Adolescents—A Cross Sectional Study
Source: Diagnostics (Basel). 2024 Feb 28;14(5):513. doi: 10.3390/diagnostics14050513 (PMC10930639; doi:10.3390/diagnostics14050513)
Supplement: Supplementary file 1 [file diagnostics-14-00513-s001.zip]

Archive with 1 entries (1 files):
- diagnostics-2812517-supplementary.pdf
